# Supplementary material for: Zinc agronomic biofortification of staple crops may be a cost-effective strategy to alleviate zinc deficiency in Ethiopia
Source: Front Nutr. 2022 Nov 10;9:1037161. doi: 10.3389/fnut.2022.1037161 (PMC9686331; doi:10.3389/fnut.2022.1037161)
Supplement: Supplementary file 1 [file Table_1.XLSX]

## Sheet: Supplementary Table 1
			Supplementary Table 1. Estimates of mean (±sd) total and absorbable dietary zinc supplies in mg day-1 for children in Ethiopia from the recent Food and Agricultural Organization (FAO) national food balance sheet (2019) and food composition data compiled by Wessels et.al (2012).
			Per capita food supply			Composition in mg 100 g-1			Total Zinc and Phytate supply			Proportion remaining after milling		Proportion fermented	Proportion remaining after fermentation		Total Zinc and phytate supply after processing in mg capita-1 day-1		Molar ratio		Absorbable Zn supply	Percentage contribution of each food items to ..
Element	Item Code	Food items	Food supply kg per capita year	Food supply g per capita per day	Food supply g per day for child equivalent	Zn content mg 100 g-1	phytate content mg 100 g-1	Energy kcal 100 g-1	Zinc supply, mg/capita/day	Phytate supply, mg/capita/day	Proportion milled	Zinc	Phytate		Zinc	Phytate	Zinc	Phytate	Zinc amount (mol)	Phytate amount (mol)	Zinc	Total dietary Zn supply (%)	Total absorbable Zn supply (%)
Food supply quantity (kg/capita/yr)	2617	Apples and products	0.01	0.0273973	0.0109589	0.04	65	52	4.38356e-06	0.00712329	0			0			4.38356e-06	0.00712329	6.70474e-08	1.07929e-05	3.21695e-06	8.53992e-07	9.39837e-07
Food supply quantity (kg/capita/yr)	2769	Aquatic Animals, Others	0	0	0	0.843333	0	108.667	0	0	0			0	0	0	0	0	0	0	0	0	0
Food supply quantity (kg/capita/yr)	2775	Aquatic Plants	0	0	0	0.9	97	37.3	0	0	0			0	0	0	0	0	0	0	0	0	0
Food supply quantity (kg/capita/yr)	2615	Bananas	4.47	12.2466	4.89863	0.15	3	89	0.00734795	0.146959	0			0	0	0	0.00734795	0.146959	0.000112388	0.000222665	0.00539067	0.0014315	0.00157489
Food supply quantity (kg/capita/yr)	2513	Barley and products	16.41	44.9589	17.9836	2.77	697	354	0.498145	125.345	0			0	0	0	0.498145	125.345	0.00761922	0.189917	0.333989	0.097047	0.0975752
Food supply quantity (kg/capita/yr)	2546	Beans	2.57	7.0411	2.81644	1.07	401	125.1	0.0301359	11.2939	1	1	0.85	0	1	1	0.0301359	9.59983	0.000460934	0.0145452	0.0219687	0.00587098	0.00641817
Food supply quantity (kg/capita/yr)	2656	Beer	10.63	29.1233	11.6493	0.01	0	43	0.00116493	0	0			0	0	0	0.00116493	0	1.78179e-05	0	0.000854877	0.000226948	0.000249753
Food supply quantity (kg/capita/yr)	2658	Beverages, Alcoholic	0.21	0.575342	0.230137	0.04	0	295	9.20548e-05	0	0			0	0	0	9.20548e-05	0	1.408e-06	0	6.75561e-05	1.79338e-05	1.97366e-05
Food supply quantity (kg/capita/yr)	2657	Beverages, Fermented	7.37	20.1918	8.07671	0.01	0	43	0.000807671	0	0			0	0	0	0.000807671	0	1.23535e-05	0	0.000592711	0.000157348	0.000173161
Food supply quantity (kg/capita/yr)	2731	Bovine Meat	3.47	9.50685	3.80274	6	0	291	0.228164	0	0			0	0	0	0.228164	0	0.00348982	0	0.166173	0.0444503	0.0485476
Food supply quantity (kg/capita/yr)	2740	Butter, Ghee	0.14	0.383562	0.153425	0.09	0	717	0.000138082	0	0			0	0	0	0.000138082	0	2.11199e-06	0	0.000101334	2.69007e-05	2.96049e-05
Food supply quantity (kg/capita/yr)	2532	Cassava and products	0	0	0	0.34	58	160	0	0	0			0.5	1	0.12	0	0	0	0	0	0	0
Food supply quantity (kg/capita/yr)	2766	Cephalopods	0	0	0	2.29333	0	124.667	0	0	0			0	0	0	0	0	0	0	0	0	0
Food supply quantity (kg/capita/yr)	2520	Cereals, Other	39.26	107.562	43.0247	3.63	826	367	1.5618	355.384	0	1	1	1	1	0.4	1.5618	142.153	0.023888	0.215384	0.992811	0.304264	0.290051
Food supply quantity (kg/capita/yr)	2614	Citrus, Other	0.02	0.0547945	0.0219178	0.08	9	40.5	1.75342e-05	0.0019726	0			0	0	0	1.75342e-05	0.0019726	2.6819e-07	2.98879e-06	1.28679e-05	3.41597e-06	3.75936e-06
Food supply quantity (kg/capita/yr)	2642	Cloves	0	0	0	1.09	121	323	0	0	0			0	0	0	0	0	0	0	0	0	0
Food supply quantity (kg/capita/yr)	2633	Cocoa Beans and products	0	0	0	6.81	1901	1	0	0	0			0	0	0	0	0	0	0	0	0	0
Food supply quantity (kg/capita/yr)	2578	Coconut Oil	0	0	0	0	0	862	0	0	0			0	0	0	0	0	0	0	0	0	0
Food supply quantity (kg/capita/yr)	2560	Coconuts - Incl Copra	0	0	0	1.1	620	354	0	0	0			0	0	0	0	0	0	0	0	0	0
Food supply quantity (kg/capita/yr)	2630	Coffee and products	2.08	5.69863	2.27945	0.02	7	228	0.00045589	0.159562	0			0	0	0	0.00045589	0.159562	6.97293e-06	0.00024176	0.000334528	8.88152e-05	9.77327e-05
Food supply quantity (kg/capita/yr)	2575	Cottonseed Oil	0.06	0.164384	0.0657534	0	0	884	0	0	0			0	0	0	0	0	0	0	0	0	0
Food supply quantity (kg/capita/yr)	2743	Cream	0	0	0	0.27	0	195	0	0	0			0	0	0	0	0	0	0	0	0	0
Food supply quantity (kg/capita/yr)	2765	Crustaceans	0	0	0	2.936	0	96.6	0	0	0			0	0	0	0	0	0	0	0	0	0
Food supply quantity (kg/capita/yr)	2619	Dates	0.03	0.0821918	0.0328767	0.29	108	282	9.53425e-05	0.0355068	0			0	0	0	9.53425e-05	0.0355068	1.45828e-06	5.37983e-05	6.99674e-05	1.85743e-05	2.0441e-05
Food supply quantity (kg/capita/yr)	2762	Demersal Fish	0	0	0	0.626667	0	130.667	0	0	0			0	0	0	0	0	0	0	0	0	0
Food supply quantity (kg/capita/yr)	2744	Eggs	0.38	1.0411	0.416438	1.05	0	155	0.0043726	0	0			0	0	0	0.0043726	0	6.68798e-05	0	0.00320847	0.000851857	0.000937357
Food supply quantity (kg/capita/yr)	2737	Fats, Animals, Raw	0.21	0.575342	0.230137	0.0275	0	901.5	6.32877e-05	0	0			0	0	0	6.32877e-05	0	9.67997e-07	0	4.64449e-05	1.23295e-05	1.35689e-05
Food supply quantity (kg/capita/yr)	2781	Fish, Body Oil	0	0	0	0	0	902	0	0	0			0	0	0	0	0	0	0	0	0	0
Food supply quantity (kg/capita/yr)	2782	Fish, Liver Oil	0	0	0	0	0	902	0	0	0			0	0	0	0	0	0	0	0	0	0
Food supply quantity (kg/capita/yr)	2761	Freshwater Fish	0.49	1.34247	0.536986	1.265	0	139.5	0.00679288	0	0			0	0	0	0.00679288	0	0.000103898	0	0.00498398	0.00132337	0.00145608
Food supply quantity (kg/capita/yr)	2625	Fruits, other	3.63	9.94521	3.97808	0.18	21	66.6667	0.00716055	0.835397	0			0	0	0	0.00716055	0.835397	0.000109522	0.00126575	0.00525108	0.001395	0.00153411
Food supply quantity (kg/capita/yr)	2613	Grapefruit and products	0.03	0.0821918	0.0328767	0.07	0	42	2.30137e-05	0	0			0	0	0	2.30137e-05	0	3.51999e-07	0	1.68891e-05	4.48346e-06	4.93416e-06
Food supply quantity (kg/capita/yr)	2620	Grapes and products (excl wine)	0.05	0.136986	0.0547945	0.07	7	69	3.83562e-05	0.00383562	0			0	0	0	3.83562e-05	0.00383562	5.86665e-07	5.81154e-06	2.81484e-05	7.47243e-06	8.22358e-06
Food supply quantity (kg/capita/yr)	2572	Groundnut Oil	0.01	0.0273973	0.0109589	0.01	0	884	1.09589e-06	0	0			0	0	0	1.09589e-06	0	1.67619e-08	0	8.04242e-07	2.13498e-07	2.3496e-07
Food supply quantity (kg/capita/yr)	2552	Groundnuts	0.18	0.493151	0.19726	3.29	1314	576	0.00648986	2.592	0			0	0	0	0.00648986	2.592	9.92637e-05	0.00392727	0.0047544	0.00126434	0.001389
Food supply quantity (kg/capita/yr)	2745	Honey	0.46	1.26027	0.50411	0.22	0	304	0.00110904	0	0			0	0	0	0.00110904	0	1.6963e-05	0	0.000813863	0.00021606	0.000237771
Food supply quantity (kg/capita/yr)	2680	Infant food	0	0	0				0	0	0			0	0	0	0	0	0	0	0	0	0
Food supply quantity (kg/capita/yr)	2612	Lemons, Limes and products	0.07	0.191781	0.0767123	0.09	0	29.5	6.90411e-05	0	0			0	0	0	6.90411e-05	0	1.056e-06	0	5.06671e-05	1.34504e-05	1.48025e-05
Food supply quantity (kg/capita/yr)	2514	Maize and products	50.21	137.562	55.0247	1.82	835	362	1.00145	459.456	0	0.4	0.25	0.9	1	0.4	1.00145	211.35	0.0153174	0.320227	0.627369	0.195099	0.183287
Food supply quantity (kg/capita/yr)	2582	Maize Germ Oil	0	0	0	0	0	884	0	0	0			0	0	0	0	0	0	0	0	0	0
Food supply quantity (kg/capita/yr)	2764	Marine Fish, Other	0	0	0	0.754815	0	155.963	0	0	0			0	0	0	0	0	0	0	0	0	0
Food supply quantity (kg/capita/yr)	2735	Meat, Other	1.11	3.0411	1.21644	2.11	0	207	0.0256668	0	0			0	0	0	0.0256668	0	0.00039258	0	0.0188203	0.00500034	0.00549836
Food supply quantity (kg/capita/yr)	2848	Milk - Excluding Butter	28.01	76.7397	30.6959	0.37	0	61	0.113575	0	0			0	0	0	0.113575	0	0.00173715	0	0.0830366	0.0221263	0.0242592
Food supply quantity (kg/capita/yr)	2517	Millet and products	7.98	21.863	8.74521	2.5	682	383	0.21863	59.6423	0.9	0.5	0.7	0.9	1	0.4	0.120247	20.0279	0.0018392	0.0303453	0.0868563	0.0234261	0.0253752
Food supply quantity (kg/capita/yr)	2899	Miscellaneous	0.2	0.547945	0.219178				0	0	0			0	0	0	0	0	0	0	0	0	0
Food supply quantity (kg/capita/yr)	2767	Molluscs, Other	0	0	0	2.64	0	128.75	0	0	0			0	0	0	0	0	0	0	0	0	0
Food supply quantity (kg/capita/yr)	2732	Mutton & Goat Meat	1.53	4.19178	1.67671	4.68	0	256	0.0784701	0	0			0	0	0	0.0784701	0	0.00120022	0	0.057438	0.0152873	0.0167806
Food supply quantity (kg/capita/yr)	2551	Nuts and products	0.47	1.28767	0.515068	3.69	2131	613.2	0.019006	10.9761	0			0	0	0	0.019006	10.9761	0.000290701	0.0166305	0.013849	0.0037027	0.00404601
Food supply quantity (kg/capita/yr)	2516	Oats	0.37	1.0137	0.405479	3.97	725	389	0.0160975	2.93973	0			0	0	0	0.0160975	2.93973	0.000246215	0.00445413	0.0117867	0.00313607	0.0034435
Food supply quantity (kg/capita/yr)	2736	Offals, Edible	1.14	3.12329	1.24932	3.4306	0	183.542	0.0428589	0	0			0	0	0	0.0428589	0	0.000655536	0	0.0314086	0.00834965	0.00917605
Food supply quantity (kg/capita/yr)	2586	Oilcrops Oil, Other	0.83	2.27397	0.909589	0	0	884	0	0	0			0	0	0	0	0	0	0	0	0	0
Food supply quantity (kg/capita/yr)	2570	Oilcrops, Other	0.02	0.0547945	0.0219178	6.12	1944	529.5	0.00134137	0.426082	0			0	0	0	0.00134137	0.426082	2.05165e-05	0.000645579	0.0009841	0.000261322	0.000287506
Food supply quantity (kg/capita/yr)	2580	Olive Oil	0	0	0	0	0	884	0	0	0			0	0	0	0	0	0	0	0	0	0
Food supply quantity (kg/capita/yr)	2563	Olives (including preserved)	0	0	0	0.22	0	115	0	0	0			0	0	0	0	0	0	0	0	0	0
Food supply quantity (kg/capita/yr)	2602	Onions	2.92	8	3.2	0.21	8	44	0.00672	0.256	0			0	0	0	0.00672	0.256	0.000102784	0.000387879	0.00492978	0.00130917	0.00144024
Food supply quantity (kg/capita/yr)	2611	Oranges, Mandarines	0.48	1.31507	0.526027	0.07	27	50	0.000368219	0.142027	0			0	0	0	0.000368219	0.142027	5.63198e-06	0.000215193	0.000270199	7.17353e-05	7.8939e-05
Food supply quantity (kg/capita/yr)	2577	Palm Oil	2	5.47945	2.19178	0	0	884	0	0	0			0	0	0	0	0	0	0	0	0	0
Food supply quantity (kg/capita/yr)	2576	Palmkernel Oil	0.01	0.0273973	0.0109589	0	0	884	0	0	0			0	0	0	0	0	0	0	0	0	0
Food supply quantity (kg/capita/yr)	2547	Peas	3.65	10	4	1	301	118	0.04	12.04	0			0	0	0	0.04	12.04	0.000611808	0.0182424	0.0291079	0.00779268	0.00850391
Food supply quantity (kg/capita/yr)	2763	Pelagic Fish	0.02	0.0547945	0.0219178	0.766667	0	149	0.000168037	0	0			0	0	0	0.000168037	0	2.57015e-06	0	0.000123316	3.27364e-05	3.6027e-05
Food supply quantity (kg/capita/yr)	2640	Pepper	0	0	0	1.42	277	255	0	0	0			0	0	0	0	0	0	0	0	0	0
Food supply quantity (kg/capita/yr)	2733	Pigmeat	0.02	0.0547945	0.0219178	3.06	0	238	0.000670685	0	0			0	0	0	0.000670685	0	1.02583e-05	0	0.000492185	0.000130661	0.000143792
Food supply quantity (kg/capita/yr)	2641	Pimento	1.97	5.39726	2.1589	2.48	68	318	0.0535408	1.46805	0			0	0	0	0.0535408	1.46805	0.000818917	0.00222433	0.0391886	0.0104307	0.011449
Food supply quantity (kg/capita/yr)	2618	Pineapples and products	0.03	0.0821918	0.0328767	0.12	0	50	3.94521e-05	0	0			0	0	0	3.94521e-05	0	6.03427e-07	0	2.89527e-05	7.68593e-06	8.45856e-06
Food supply quantity (kg/capita/yr)	2531	Potatoes and products	7.07	19.3699	7.74795	0.27	21	86	0.0209195	1.62707	0			0	0	0	0.0209195	1.62707	0.000319967	0.00246526	0.0153268	0.00407546	0.00447775
Food supply quantity (kg/capita/yr)	2734	Poultry Meat	0.69	1.89041	0.756164	2.22	0	268.25	0.0167868	0	0			0	0	0	0.0167868	0	0.000256758	0	0.0123126	0.00327036	0.00359714
Food supply quantity (kg/capita/yr)	2549	Pulses, Other and products	15.03	41.1781	16.4712	1.2	305	125.4	0.197655	50.2373	0			0	0	0	0.197655	50.2373	0.00302317	0.0761171	0.139889	0.0385065	0.0408688
Food supply quantity (kg/capita/yr)	2574	Rape and Mustard Oil	0.13	0.356164	0.142466	0	0	884	0	0	0			0	0	0	0	0	0	0	0	0	0
Food supply quantity (kg/capita/yr)	2558	Rape and Mustardseed	0	0	0	6.08	2126	508	0	0	0			0	0	0	0	0	0	0	0	0	0
Food supply quantity (kg/capita/yr)	2807	Rice and products	4.07	11.1507	4.46027	1.11667	226	361	0.0498064	10.0802	0			0	0	0	0.0498064	10.0802	0.000761799	0.0152731	0.0362741	0.00970313	0.0105975
Food supply quantity (kg/capita/yr)	2581	Ricebran Oil	0	0	0	0	0	884	0	0	0			0	0	0	0	0	0	0	0	0	0
Food supply quantity (kg/capita/yr)	2534	Roots, Other	39.92	109.37	43.7479	0.27	116	142	0.118119	50.7476	0			0	0.5	1	0.118119	50.7476	0.00180666	0.0768903	0.0838079	0.0230117	0.0244846
Food supply quantity (kg/capita/yr)	2515	Rye and products	0	0	0	2.65	894	338	0	0	0			0	0	0	0	0	0	0	0	0	0
Food supply quantity (kg/capita/yr)	2561	Sesame seed	0.09	0.246575	0.0986301	7.75	1372	573	0.00764384	1.35321	0			0	0	0	0.00764384	1.35321	0.000116914	0.00205031	0.00560368	0.00148915	0.00163712
Food supply quantity (kg/capita/yr)	2579	Sesameseed Oil	0	0	0	0	0	884	0	0	0			0	0	0	0	0	0	0	0	0	0
Food supply quantity (kg/capita/yr)	2518	Sorghum and products	28.05	76.8493	30.7397	1.83	900	375	0.562537	276.658	0.9	0.5	0.7	0	0.9	1	0.309395	201.96	0.00473226	0.306	0.200367	0.0602754	0.0585374
Food supply quantity (kg/capita/yr)	2571	Soyabean Oil	0.04	0.109589	0.0438356	0.01	0	884	4.38356e-06	0	0			0	0	0	4.38356e-06	0	6.70474e-08	0	3.21697e-06	8.53992e-07	9.39841e-07
Food supply quantity (kg/capita/yr)	2555	Soyabeans	0.5	1.36986	0.547945	1.15	573	173	0.00630137	3.13973	0			0	0	0	0.00630137	3.13973	9.63807e-05	0.00475716	0.00461484	0.00122761	0.00134823
Food supply quantity (kg/capita/yr)	2645	Spices, Other	2.54	6.9589	2.78356	3.78	419	315.25	0.105219	11.6631	0			0	0	0	0.105219	11.6631	0.00160934	0.0176714	0.076417	0.0204984	0.0223253
Food supply quantity (kg/capita/yr)	2542	Sugar (Raw Equivalent)	9.49	26	10.4	0.03	0	380	0.00312	0	0			0	0	0	0.00312	0	4.7721e-05	0	0.00228944	0.000607829	0.000668863
Food supply quantity (kg/capita/yr)	2537	Sugar beet	0	0	0	0	0	26	0	0	0			0	0	0	0	0	0	0	0	0	0
Food supply quantity (kg/capita/yr)	2536	Sugar cane	0	0	0	0	0	26	0	0	0			0	0	0	0	0	0	0	0	0	0
Food supply quantity (kg/capita/yr)	2557	Sunflower seed	0	0	0	5	2052	584	0	0	0			0	0	0	0	0	0	0	0	0	0
Food supply quantity (kg/capita/yr)	2573	Sunflowerseed Oil	0.12	0.328767	0.131507	0	0	884	0	0	0			0	0	0	0	0	0	0	0	0	0
Food supply quantity (kg/capita/yr)	2533	Sweet potatoes	15.5	42.4658	16.9863	0.2	39	76	0.0339726	6.62466	0			0	0	0	0.0339726	6.62466	0.000519618	0.0100374	0.024806	0.00661844	0.00724711
Food supply quantity (kg/capita/yr)	2543	Sweeteners, Other	0.02	0.0547945	0.0219178	0.08	0	276.623	1.75342e-05	0	0			0	0	0	1.75342e-05	0	2.6819e-07	0	1.28679e-05	3.41597e-06	3.75936e-06
Food supply quantity (kg/capita/yr)	2635	Tea (including mate)	0.11	0.30137	0.120548	0.02	2	1	2.41096e-05	0.00241096	0			0	0	0	2.41096e-05	0.00241096	3.68761e-07	3.65297e-06	1.76933e-05	4.69696e-06	5.16911e-06
Food supply quantity (kg/capita/yr)	2601	Tomatoes and products	0.23	0.630137	0.252055	0.14	5	18	0.000352877	0.0126027	0			0	0	0	0.000352877	0.0126027	5.39732e-06	1.90951e-05	0.000258961	6.87464e-05	7.56557e-05
Food supply quantity (kg/capita/yr)	2605	Vegetables, other	10.97	30.0548	12.0219	0.44	42	41.1404	0.0528964	5.04921	0			0	0	0	0.0528964	5.04921	0.000809061	0.00765031	0.0386355	0.0103051	0.0112874
Food supply quantity (kg/capita/yr)	2511	Wheat and products	36.06	98.7945	39.5178	2.6	777	340	1.02746	307.053	0.9	0.251479	0.339005	0.585	1	0.15	0.335293	62.5364	0.00512837	0.0947522	0.234452	0.0653208	0.0684955
Food supply quantity (kg/capita/yr)	2655	Wine	0.02	0.0547945	0.0219178	0.13	0	83.5	2.84932e-05	0	0			0	0	0	2.84932e-05	0	4.35808e-07	0	2.09103e-05	5.55095e-06	6.10896e-06
Food supply quantity (kg/capita/yr)	2535	Yams	0.35	0.958904	0.383562	0.2	49	116	0.000767123	0.187945	0			0	0	0	0.000767123	0.187945	1.17333e-05	0.000284765	0.000562893	0.000149449	0.00016445
																Total	5.13302	945.728			3.42289
																Sd	0.203748	36.5793			0.130296

## Sheet: Supplementary Table 2
	Supplementary Table 2. Empirical evidence used for the calculation of DALYs lost due to zinc deficiency among children and cost effectiveness of Zinc Agronomic Biofortification (ZAB) through granular and foliar ZnSO4.7H2O fertilizer application on staple crops in Ethiopia.
S.No	Crops	Cropping area (ha)	Per capita consumption (g day-1)	Baseline Zn composition (mg kg -1)	Increase in grain Zn concentration (%)		Zn bioavailiability in grain (%)	Pesticide application rate (%)	Fertilizer coverage (% of the cropping area)
					Granular ZnSO4	Foliar ZnSO4			Granular ZnSO4.7H2O	Foliar ZnSO4.7H2O
1	Maize	2526212	50	19.1	23	30	24	16.4	55-75	50-75
2	Teff	2928206	72	28.2	19	63	24	54	55-75	50-75
3	Wheat	1897405	26.1	26.1	19	63	24	61.2	55-75	50-75
	Average	7351823	148.1	-	-	-	24	29	55-75	50-75

## Sheet: Supplementary Table 3
		Supplementary Table 3. Cost structure for Zinc Agronomic Biofortification of staple cereals (maize, teff, and Wheat) through 25 kg ha-1 granular ZnSo4 at scale of 55% (a), and 75% (b) of cropping area, 12.5 kg ha-1 foliar ZnSO4 at 50% (c), 75% (d) of cropping area, and combined foliar application with existing pesticide use by crop (e) considering the labor cost and excluding the labor cost (f, g…
			Area (ha year-1)						Total ammount of Zn fertilizer (kg)						Total fertilizer cost (USD year-1)						Total knapsack cost (USD)						Labor cost (average USD 5.3 per person day-1 ha-1)						Extension costs (USD ha-1)						Total costs (USD ha-1 year-1)
S.No	Crops	Area in ha	a	b	c	d	e		a	b	c	d	e		a	b	c	d	e		a	b	c	d	e		a	b	c	d	e		a	b	c	d	e		a	b	c	d	e	f	g	h
1	Maize	2526212	1.38942e+06	1894659	694708	1894659	414299		34735415	47366475	8.68385e+06	2.36832e+07	5.17873e+06		2.70936e+07	3.69459e+07	6.77341e+06	1.84729e+07	4.03941e+06		0	0	3.54301e+06	9.66276e+06	2.11292e+06		0	0	3.68195e+06	1.00417e+07	2.19578e+06		0	0	0	0	0		2.70936e+07	3.69459e+07	1.39984e+07	3.81774e+07	8.34812e+06	1.03164e+07	2.81357e+07	6.15234e+06
2	Teff	2928206	1.61051e+06	2.19615e+06	805257	2.19615e+06	1.58123e+06		4.02628e+07	5.49039e+07	1.00657e+07	2.74519e+07	1.97654e+07		3.1405e+07	4.2825e+07	7.85125e+06	2.14125e+07	1.5417e+07		0	0	4.10681e+06	1.12004e+07	8.06428e+06		0	0	4.26786e+06	1.16396e+07	8.38053e+06		0	0	0	0	0		3.1405e+07	4.2825e+07	1.62259e+07	4.42525e+07	3.18618e+07	1.19581e+07	3.26129e+07	2.34813e+07
3	Wheat	1897405	1.04357e+06	1.42305e+06	521786	1.42305e+06	1.16121e+06		2.60893e+07	3.55763e+07	6.52233e+06	1.77882e+07	1.45151e+07		2.03497e+07	2.77495e+07	5.08742e+06	1.38748e+07	1.13218e+07		0	0	2.66111e+06	7.25757e+06	5.92218e+06		0	0	2.76547e+06	7.54218e+06	6.15442e+06		0	0	0	0	0		2.03497e+07	2.77495e+07	1.0514e+07	2.86745e+07	2.33984e+07	7.74853e+06	2.11323e+07	1.7244e+07
																																						Total	7.88483e+07	1.0752e+08	4.07383e+07	1.11104e+08	6.36083e+07	3.0023e+07	8.18809e+07	4.68776e+07
																																						Total in Millions	78.8483	107.52	40.7383	111.104	63.6083	30.023	81.8809	46.8776
			Notes:
		1	*18.5% coverage of ferilizer use, which is taken from Joy, 2015, while the CSA 2021 report showed that 55 to 75% fertilizer coverage: due to many feasibility and practical issues that hinder full acceptance and use of such fertilizer at large scale, we assumed 18.5% at a very pessismistic scenario.
		2	The fertilizer assessment and sale price of fertilizer (ZnSO4)costs about $787 per tonne (0.78 per kg), this includes the transport cost also as well.
		3	Labor cost is ommitted as the majority smallholder farmers is mainly rely on its own labor cost.
		4	Labor cost (1.5 ha person-1 day-1), 2 person can spray 1.5 ha for two round with a labor cost of around $8 per person day
		5	Extension costs
		6	Tanker cost (600 L per ha-1) = 1400 birr (300 L), we assume they can use in rotation and used for 10 ha ($28 per ha)
		7	The Knapsack sprayer costs (2500 ETB = $51), which could be used for 10 ha in rotation. Hence, the cost per ha would be $5.1 ha-1 (https://et.loozap.com/knapsack-chemical-sprayer-addis-ababa/13030890.html)
		8	We also considered a scenario for scaling up foliar Zn fertilizer at scale of pesticide use by crop type (CSA, 2021). In this scenario, the material and labor cost were not be considered, as it could be integrated with the pesticide application, reducing such associated costs
		9	The other scenarios built was ommiting the labor cost as such costs will be covered by farmers own family and other means, which might be close to the reality for majority of smallholder farmers in Ethiopia.

## Sheet: Supplementary Table 4
	Supplementary Table 4. showing the baseline dietary Zinc (Zn) intakes (CI), biofortified Zn intakes, and efficacy of Zinc Agronomic Biofortification (ZAB) through granular and foliar ZnSO4.7H2O application for children in Ethiopia.
Age groups	Cereals	Baseline grain Zn content (mg Kg-1)	Per capita cereal consumption g person-1 day-1					Technology coverage (%) for granular ZAB		Technology coverage (%) for foliar ZAB		Increase in grain Zn concentration (%)		Dietary Zn supply from biofortified cereal in mg day-1 with granular ZAB		Dietary Zn supply from biofrtified cereal in mg day-1 with foliar ZAB		Dietary Zn supply from biofortified cereal and other sources in mg day-1 with granular ZAB		Dietary Zn supply from biofrtified cereal and other sources in mg day-1 with foliar ZAB		RDA in mg capita-1 day-1	Efficacy (proportion) for Foliar ZAB		Efficacy (proportion) Granular ZAB
				Zn bioavailability in grain (%)	Current Zn supplies in mg capita-1 day-1 from all sources	Zn supply from each cereal mg capita-1 day-1	Zn supply from other sources in mg capita-1 day-1	Optimistic	Pessimistic	Optimistic	Pessimistic	Granular ZnSO4.7H20	Foliar ZnSO4.7H20	Optimistic	Pessismistic	Optimistic	Pessismistic	Optimistic	Pessismistic	Optimistic	Pessismistic		Optimistic	Pessismistic	Optimistic	Pessismistic
0-1 years	Maize	19.1	50	24	1.74	0.2292	1.5108	75	55	75	50	23	30	0.387921	0.331538	0.38391	0.30942	1.89872	1.84234	1.89471	1.82022	7.5	0.131356	0.0898792	0.129489	0.0897482
	Teff	28.2	72	24	1.74	0.487296	1.2527	75	55	75	50	19	63	0.829621	0.713645	0.776019	0.577446	2.08233	1.96635	2.02872	1.83015	8.3	0.310245	0.220245	0.265288	0.189627
	Wheat	26.1	26.1	24	1.74	0.16349	1.57651	75	55	75	50	19	63	0.278342	0.239432	0.260358	0.193736	1.85485	1.81594	1.83687	1.77025	8.3	0.118024	0.0805412	0.187683	0.135379
1-4 years	Maize	19.1	50	24	1.74	0.2292	1.5108	75	55	75	50	23	30	0.387921	0.331538	0.38391	0.30942	1.89872	1.84234	1.89471	1.82022	7.5	0.0394711	0.0394711	0.0368996	0.0239155
	Teff	28.2	72	24	1.74	0.487296	1.2527	75	55	75	50	19	63	0.829621	0.713645	0.776019	0.577446	2.08233	1.96635	2.02872	1.83015	8.3	0.162564	0.162564	0.0945058	0.0686442
	Wheat	26.1	26.1	24	1.74	0.16349	1.57651	75	55	75	50	19	63	0.278342	0.239432	0.260358	0.193736	1.85485	1.81594	1.83687	1.77025	8.3	0.0582025	0.0582025	0.0455316	0.0333694
4 and 5 years	Maize	19.1	50	24	1.74	0.2292	1.5108	75	55	75	50	23	30	0.387921	0.331538	0.38391	0.30942	1.89872	1.84234	1.89471	1.82022	7.5	0.121636	0.0831629	0.119903	0.0830415
	Teff	28.2	72	24	1.74	0.487296	1.2527	75	55	75	50	19	63	0.829621	0.713645	0.776019	0.577446	2.08233	1.96635	2.02872	1.83015	8.3	0.288418	0.204321	0.246357	0.175802
	Wheat	26.1	26.1	24	1.74	0.16349	1.57651	75	55	75	50	19	63	0.278342	0.239432	0.260358	0.193736	1.85485	1.81594	1.83687	1.77025	8.3	0.109262	0.0745099	0.173993	0.125371
